# Supplementary material for: Effects of Field Simulated Marine Heatwaves on Sedimentary Organic Matter Quantity, Biochemical Composition, and Degradation Rates
Source: Biology (Basel). 2022 May 30;11(6):841. doi: 10.3390/biology11060841 (PMC9229934; doi:10.3390/biology11060841)
Supplement: Supplementary file 1 [file biology-11-00841-s001.zip]

Archive with 5 entries (5 files):
- Supplementary Revised/Soru et al Supplementary Figure S1_amended2.pdf
- Supplementary Revised/Soru et al Supplementary Figure S2_amended2.pdf
- Supplementary Revised/Soru et al Supplementary Figure S3_amended2.pdf
- Supplementary Revised/Soru et al Supplementary Table S1_amended2.pdf
- Supplementary Revised/Soru et al Supplementary Table S2_amended 2.pdf
